# Supplementary material for: A Deep Dive into the Globin Superfamily of Sharks, Skates, and Rays: Contrasting Patterns of Gene Loss and Retention Relative to Bony Vertebrates
Source: Genome Biol Evol. 2026 Mar 13;18(3):evag058. doi: 10.1093/gbe/evag058 (PMC13023373; doi:10.1093/gbe/evag058)
Supplement: evag058_Supplementary_Data [file evag058_supplementary_data.zip]

Archive with 6 entries (6 files):
- Supplemental_file_phylogenies.log
- supplementary_alignment_files.tar.gz
- Supplementary_tables_and_figures_R3.pdf
- supplementary_table_1.xlsx
- Supplementary_table_3.xlsx
- Supplementary_table_5.xlsx
