# Supplementary material for: A Deep Dive into the Globin Superfamily of Sharks, Skates, and Rays: Contrasting Patterns of Gene Loss and Retention Relative to Bony Vertebrates
Source: Genome Biol Evol. 2026 Mar 13;18(3):evag058. doi: 10.1093/gbe/evag058 (PMC13023373; doi:10.1093/gbe/evag058)
Supplement: evag058_Supplementary_Data [file evag058_supplementary_data.zip › Supplemental_file_phylogenies.log]

# Phylogeny Estimation Log .
# software used IQ-Tree version 3.0.1

# Files required
# Alignments
# Adgbs alignment: Cartilaginous_fish_Adgb.fasta
# Single-domain glogins alignment: Cartilaginous_fish_Gbs.298.fasta
# GbX alignment: Cartilaginous_fish_GbX.fasta
# Mb alignment: Cartilaginous_fish_Mb.fasta
# GbY alignment: Cartilaginous_fish_GbY.fasta
# HbB alignment: Cartilaginous_fish_HbB.fasta

# Constrained trees
# GbX constrained tree: Cartilaginous_fish_GbX.GbX1_vs_GbX2.cons.nwk
# Mb constrained tree: Cartilaginous_fish_Mb.nwk
# GbY constrained tree: Cartilaginous_fish_GbY.nwk
# HbB constrained tree: Cartilaginous_fish_HbB.nwk

# These files are available in the compressed file Cartilaginous_fish_Gbs_phylogeny.tar.gz

# Run the analyses for the Adgbs of Cartilaginous fishes


# first estimate the model
iqtree3 -s Cartilaginous_fish_Adgb.fasta -m MF  --prefix Cartilaginous_fish_Adgb_model --redo -T 4


# get the model
grep 'Best-fit model' Cartilaginous_fish_Adgb_model.iqtree | awk '{print $NF}'

# Best-fit model: Q.MAMMAL+I+G4 chosen according to BIC

# Now run the ML search with the model selected
iqtree3 -s Cartilaginous_fish_Adgb.fasta -m Q.MAMMAL+I+G4 --prefix Cartilaginous_fish_Adgb -B 10000 --redo -T 4


# Now run the analyses for all single-domaing globins

# first estimate the model
iqtree3 -s Cartilaginous_fish_Gbs.298.fasta -m MF  --prefix Cartilaginous_fish_Gbs.298.model --redo -T 12

#get the model
grep 'Best-fit model' Cartilaginous_fish_Gbs.298.model.iqtree | awk '{print $NF}'

# Best-fit model: JTT+R7 chosen according to BIC

# Now run the ML search with the model selected
iqtree3 -s Cartilaginous_fish_Gbs.298.fasta -m JTT+R7  --prefix Cartilaginous_fish_Gbs.298 -B 10000 --redo -T 12

# run the analyses for the GbX sequences

# first, estimate the model
iqtree3 -s Cartilaginous_fish_GbX.fasta -m MF  --prefix Cartilaginous_fish_GbX.model --redo -T 8

#get the model
grep 'Best-fit model' Cartilaginous_fish_GbX.model.iqtree | awk '{print $NF}'

# Best-fit model: Q.MAMMAL+G4 chosen according to BIC

# Now run the ML search with the model selected
iqtree3 -s Cartilaginous_fish_GbX.fasta -m Q.MAMMAL+G4  --prefix Cartilaginous_fish_GbX -B 10000 --redo -T 8

# test whether forcing GbX1 and GbX2 to be reciprocally monophyletic and within each of them bony and Cartilaginous fish groups to be monophyletic as well results in a significant loss in likelihood

# constrained tree: Cartilaginous_fish_GbX.GbX1_vs_GbX2.cons.nwk
iqtree3 -s Cartilaginous_fish_GbX.fasta -m Q.MAMMAL+G4 -g Cartilaginous_fish_GbX.GbX1_vs_GbX2.cons.nwk --redo  --prefix Cartilaginous_fish_GbX.cons -T 8 -B 10000

# concatenate the trees
cat Cartilaginous_fish_GbX.cons.treefile  Cartilaginous_fish_GbX.treefile > Cartilaginous_fish_GbX.trees

# Run the topology tests
iqtree3 -s Cartilaginous_fish_GbX.fasta -m Q.MAMMAL+G4 -z Cartilaginous_fish_GbX.trees -n 0 -zb 10000 -au  --prefix Cartilaginous_fish_GbX.topotests


# Run the analyses for the Mb sequences

# first, estimate the model
iqtree3 -s Cartilaginous_fish_Mb.fasta -m MF  --prefix Cartilaginous_fish_Mb.model --redo -T 2

#get the model
grep 'Best-fit model' Cartilaginous_fish_Mb.model.iqtree | awk '{print $NF}'

#Best-fit model: LG+G4 chosen according to BIC

# Now run the ML search with the model selected
iqtree3 -s Cartilaginous_fish_Mb.fasta -m Q.PLANT+G4 --prefix Cartilaginous_fish_Mb --redo -T 2

# test whether forcing each of Holocephali, Batoidea and Selachimorpha sequences to be monophyletic results in a significant loss in likelihood

# constrained tree: Cartilaginous_fish_Mb.nwk
iqtree3 -s Cartilaginous_fish_Mb.fasta -m Q.PLANT+G4  -g Cartilaginous_fish_Mb.nwk --redo  --prefix Cartilaginous_fish_Mb.cons -T 2 -B 10000

# concatenate the trees
cat Cartilaginous_fish_Mb.cons.treefile  Cartilaginous_fish_Mb.treefile > Cartilaginous_fish_Mb.trees

# Run the topology tests
iqtree3 -s Cartilaginous_fish_Mb.fasta -m Q.PLANT+G4 -z Cartilaginous_fish_Mb.trees -n 0 -zb 10000 -au  --prefix Cartilaginous_fish_Mb.topotests


# Run the analyses for the GbY sequences

# first, estimate the model
iqtree3 -s Cartilaginous_fish_GbY.fasta -m MF  --prefix Cartilaginous_fish_GbY.model --redo -T 2

#get the model
grep 'Best-fit model' Cartilaginous_fish_GbY.model.iqtree | awk '{print $NF}'

# Best-fit model: Q.PLANT+G4 chosen according to BIC

# Now run the ML search with the model selected
iqtree3 -s Cartilaginous_fish_GbY.fasta -m Q.PLANT+G4  --prefix Cartilaginous_fish_GbY --redo -T 2

# test whether forcing each of Holocephali, Batoidea and Selachimorpha sequences to be monophyletic results in a significant loss in likelihood

# constrained tree: Cartilaginous_fish_GbY.nwk
iqtree3 -s Cartilaginous_fish_GbY.fasta -m Q.PLANT+G4 -g Cartilaginous_fish_GbY.nwk --redo  --prefix Cartilaginous_fish_GbY.cons -T 2 -B 10000

# concatenate the trees
cat Cartilaginous_fish_GbY.cons.treefile  Cartilaginous_fish_GbY.treefile > Cartilaginous_fish_GbY.trees

# Run the topology tests
iqtree3 -s Cartilaginous_fish_GbY.fasta -m Q.PLANT+G4 -z Cartilaginous_fish_GbY.trees -n 0 -zb 10000 -au --prefix Cartilaginous_fish_GbY.topotests


# Run the analyses for HbB

# first, estimate the model
iqtree3 -s Cartilaginous_fish_HbB.fasta -m MF  --prefix Cartilaginous_fish_HbB.model --redo -T 2

#get the model
grep 'Best-fit model' Cartilaginous_fish_HbB.model.iqtree | awk '{print $NF}'

# Now run the ML search with the model selected
iqtree3 -s Cartilaginous_fish_HbB.fasta -m WAG+G4 --prefix Cartilaginous_fish_HbB --redo -T 2

# test whether forcing each of Holocephali, Batoidea and Selachimorpha sequences to be monophyletic results in a significant loss in likelihood

# constrained tree: Cartilaginous_fish_HbB.nwk

# constrained search
iqtree3 -s Cartilaginous_fish_HbB.fasta -m WAG+G4 -g Cartilaginous_fish_HbB.nwk --prefix Cartilaginous_fish_HbB.cons --redo -T 2


# concatenate the trees
cat Cartilaginous_fish_HbB.cons.treefile  Cartilaginous_fish_HbB.treefile > Cartilaginous_fish_HbB.trees

# Run the topology tests
iqtree3 -s Cartilaginous_fish_HbB.fasta -m WAG+G4 -z Cartilaginous_fish_HbB.trees -n 0 -zb 10000 -au --prefix Cartilaginous_fish_HbB.topotests
