# Supplementary material for: A Deep Dive into the Globin Superfamily of Sharks, Skates, and Rays: Contrasting Patterns of Gene Loss and Retention Relative to Bony Vertebrates
Source: Genome Biol Evol. 2026 Mar 13;18(3):evag058. doi: 10.1093/gbe/evag058 (PMC13023373; doi:10.1093/gbe/evag058)
Supplement: evag058_Supplementary_Data [file evag058_supplementary_data.zip › supplementary_table_1.xlsx]

## Sheet: Single domain globins
Old name	Label	Globin Type	Species name	Common name	Major Group	Lineage	Gene ID	Transcript ID	Protein ID	Source
Acorn_worm_Gb1	Acorn_worm_Gb1	Gb1	Saccoglossus kowalevskii	Acorn worm	Hemichordata	Enteropneusta	100313670	NM_001168129	NP_001161601	NCBI
Acorn_worm_Gb10	Acorn_worm_Gb10	Gb10	Saccoglossus kowalevskii	Acorn worm	Hemichordata	Enteropneusta	100376130	XM_002739183	XP_002739229	NCBI
Acorn_worm_Gb14	Acorn_worm_Gb14	Gb14	Saccoglossus kowalevskii	Acorn worm	Hemichordata	Enteropneusta	102809701	XM_006812261	XP_006812324	NCBI
Acorn_worm_Gb2	Acorn_worm_Gb2	Gb2	Saccoglossus kowalevskii	Acorn worm	Hemichordata	Enteropneusta	100378901	XM_002732439	XP_002732485	NCBI
Acorn_worm_Gb7	Acorn_worm_Gb7	Gb7	Saccoglossus kowalevskii	Acorn worm	Hemichordata	Enteropneusta	100375093	XM_002739176	XP_002739222	NCBI
African_lungfish_GbE_XP_043942310	African_lungfish_GbE	GbE	Protopterus annectens	African lungfish	Sarcopterygii	Dipnoi	122813838	XM_044086375	XP_043942310	NCBI
Bowfin_Cygb	Bowfin_Cygb	Cygb	Amia calva	Bowfin	Actinopterygii	Holostei	136749765	XM_066704283	XP_066560380	NCBI
Bowfin_GbX1_XP_066559979	Bowfin_GbX1	GbX1	Amia calva	Bowfin	Actinopterygii	Holostei	136749503	XM_066703882	XP_066559979	NCBI
Bowfin_GbX2_XP_066550338	Bowfin_GbX2	GbX2	Amia calva	Bowfin	Actinopterygii	Holostei	136716839	XM_066694241	XP_066550338	NCBI
Bowfin_GbY	Bowfin_GbY	GbY	Amia calva	Bowfin	Actinopterygii	Holostei	136712815	XM_066689602	XP_066545699	NCBI
Bowfin_Mb	Bowfin_Mb	Mb	Amia calva	Bowfin	Actinopterygii	Holostei	136751608	XM_066707337	XP_066563434	NCBI
Bowfin_HbB_MBN3296274.1	Bowfin_HbB	HbB	Amia calva	Bowfin	Actinopterygii	Holostei	136764589	XM_066718770	XP_066574867	NCBI
Bowfin_HbA_MBN3296278.1	Bowfin_HbA	HbA	Amia calva	Bowfin	Actinopterygii	Holostei	136764588	XM_066718769	XP_066574866	NCBI
Bowfin_NgB_MBN3298774	Bowfin_Ngb	Ngb	Amia calva	Bowfin	Actinopterygii	Holostei	136717177	XM_066694668	XP_066550765	NCBI
Lancelet_Gb11	Lancelet_Gb11	Gb11	Branchiostoma floridae	Lancelet	Chordata	Cephalochordata	118430393	XM_035841247	XP_035697140	NCBI
Lancelet_Gb15	Lancelet_Gb15	Gb15	Branchiostoma floridae	Lancelet	Chordata	Cephalochordata	118414084	XM_035817853	XP_035673746	NCBI
Lancelet_Gb4	Lancelet_Gb4	Gb4	Branchiostoma floridae	Lancelet	Chordata	Cephalochordata	136432613	XM_066424020	XP_066280117	NCBI
Lancelet_Gb6	Lancelet_Gb6	Gb6	Branchiostoma floridae	Lancelet	Chordata	Cephalochordata	118405276	XM_035804688	XP_035660581	NCBI
Atlantic_stingray_Mb_132383065	Atlantic_stingray_Mb_132383065	Mb	Hypanus sabinus	Atlantic stingray	Chondrichthyes	Batoidea	132383065	XM_059953799	XP_059809782	NCBI
Atlantic_stingray_HbB_132398824	Atlantic_stingray_HbB_132398824	HbB	Hypanus sabinus	Atlantic stingray	Chondrichthyes	Batoidea	132398824	XM_059978665	XP_059834648	NCBI
Atlantic_stingray_HbA_132398825	Atlantic_stingray_HbA_132398825	HbA	Hypanus sabinus	Atlantic stingray	Chondrichthyes	Batoidea	132398825	XM_059978666	XP_059834649	NCBI
Atlantic_stingray_HbB_132398826	Atlantic_stingray_HbB_132398826	HbB	Hypanus sabinus	Atlantic stingray	Chondrichthyes	Batoidea	132398826	XM_059978667	XP_059834650	NCBI
Atlantic_stingray_HbA_132398827	Atlantic_stingray_HbA_132398827	HbA	Hypanus sabinus	Atlantic stingray	Chondrichthyes	Batoidea	132398827	XM_059978668	XP_059834651	NCBI
Atlantic_stingray_HbB_132398828	Atlantic_stingray_HbB_132398828	HbB	Hypanus sabinus	Atlantic stingray	Chondrichthyes	Batoidea	132398828	XM_059978669	XP_059834652	NCBI
Atlantic_stingray_HbA_132398829	Atlantic_stingray_HbA_132398829	HbA	Hypanus sabinus	Atlantic stingray	Chondrichthyes	Batoidea	132398829	XM_059978670	XP_059834653	NCBI
Atlantic_stingray_HbB_132398830	Atlantic_stingray_HbB_132398830	HbB	Hypanus sabinus	Atlantic stingray	Chondrichthyes	Batoidea	132398830	XM_059978671	XP_059834654	NCBI
Atlantic_stingray_HbA_132398831	Atlantic_stingray_HbA_132398831	HbA	Hypanus sabinus	Atlantic stingray	Chondrichthyes	Batoidea	132398831	XM_059978672	XP_059834655	NCBI
Atlantic_stingray_HbB_132398832	Atlantic_stingray_HbB_132398832	HbB	Hypanus sabinus	Atlantic stingray	Chondrichthyes	Batoidea	132398832	XM_059978673	XP_059834656	NCBI
Atlantic_stingray_HbA_132398833	Atlantic_stingray_HbA_132398833	HbA	Hypanus sabinus	Atlantic stingray	Chondrichthyes	Batoidea	132398833	XM_059978674	XP_059834657	NCBI
Atlantic_stingray_HbA_132398834	Atlantic_stingray_HbA_132398834	HbA	Hypanus sabinus	Atlantic stingray	Chondrichthyes	Batoidea	132398834	XM_059978675	XP_059834658	NCBI
Atlantic_stingray_HbB_132399365	Atlantic_stingray_HbB_132399365	HbB	Hypanus sabinus	Atlantic stingray	Chondrichthyes	Batoidea	132399365	XM_059979632	XP_059835615	NCBI
Atlantic_stingray_HbA_132399366	Atlantic_stingray_HbA_132399366	HbA	Hypanus sabinus	Atlantic stingray	Chondrichthyes	Batoidea	132399366	XM_059979633	XP_059835616	NCBI
Atlantic_stingray_HbA_132399367	Atlantic_stingray_HbA_132399367	HbA	Hypanus sabinus	Atlantic stingray	Chondrichthyes	Batoidea	132399367	XM_059979635	XP_059835618	NCBI
Atlantic_stingray_HbB_132399368	Atlantic_stingray_HbB_132399368	HbB	Hypanus sabinus	Atlantic stingray	Chondrichthyes	Batoidea	132399368	XM_059979636	XP_059835619	NCBI
Atlantic_stingray_HbB_132399369	Atlantic_stingray_HbB_132399369	HbB	Hypanus sabinus	Atlantic stingray	Chondrichthyes	Batoidea	132399369	XM_059979637	XP_059835620	NCBI
Atlantic_stingray_GbY_132399372	Atlantic_stingray_GbY_132399372	GbY	Hypanus sabinus	Atlantic stingray	Chondrichthyes	Batoidea	132399372	XM_059979648	XP_059835631	NCBI
Atlantic_stingray_GbX1_132401512	Atlantic_stingray_GbX1_132401512	GbX1	Hypanus sabinus	Atlantic stingray	Chondrichthyes	Batoidea	132401512	XM_059983538	XP_059839521	NCBI
Gray_bichir_GbE_XP_039623527	Gray_bichir_GbE_XP_039623527	GbE	Polypterus senegalus	Gray bichir	Actinopterygii	Polypteridae	120538155	XM_039767593	XP_039623527	NCBI
Gray_bichir_GbX1_XP_039624204	Gray_bichir_GbX1_XP_039624204	GbX1	Polypterus senegalus	Gray bichir	Actinopterygii	Polypteridae	120538790	XM_039768270	XP_039624204	NCBI
Gray_bichir_GbY_XP_039631587	Gray_bichir_GbY_XP_039631587	GbY	Polypterus senegalus	Gray bichir	Actinopterygii	Polypteridae	120542922	XM_039775653	XP_039631587	NCBI
Gray_bichir_NgB_XP_039597783	Gray_bichir_NgB_XP_039597783	NgB	Polypterus senegalus	Gray bichir	Actinopterygii	Polypteridae	120518852	XM_039741849	XP_039597783	NCBI
Gray_bichir_Mb_XP_039598381 myoglobin-like	Gray_bichir_Mb_XP_039598381 myoglobin-like	Mb	Polypterus senegalus	Gray bichir	Actinopterygii	Polypteridae	120519333	XM_039742447	XP_039598381	NCBI
Brownbanded_bambooshark_GbX1_140454632	Brownbanded_bambooshark_GbX1_140454632	GbX1	Chiloscyllium punctatum	Brownbanded bambooshark	Chondrichthyes	Selachimorpha	140454632	XM_072549539	XP_072405640	NCBI
Brownbanded_bambooshark_GbY_140464410	Brownbanded_bambooshark_GbY_140464410	GbY	Chiloscyllium punctatum	Brownbanded bambooshark	Chondrichthyes	Selachimorpha	140464410	XM_072559428	XP_072415529	NCBI
Brownbanded_bambooshark_HbB_140464411	Brownbanded_bambooshark_HbB_140464411	HbB	Chiloscyllium punctatum	Brownbanded bambooshark	Chondrichthyes	Selachimorpha	140464411	XM_072559429	XP_072415530	NCBI
Brownbanded_bambooshark_HbA_140464412	Brownbanded_bambooshark_HbA_140464412	HbA	Chiloscyllium punctatum	Brownbanded bambooshark	Chondrichthyes	Selachimorpha	140464412	XM_072559430	XP_072415531	NCBI
Brownbanded_bambooshark_HbB_140464413	Brownbanded_bambooshark_HbB_140464413	HbB	Chiloscyllium punctatum	Brownbanded bambooshark	Chondrichthyes	Selachimorpha	140464413	XM_072559431	XP_072415532	NCBI
Brownbanded_bambooshark_HbA_140464415	Brownbanded_bambooshark_HbA_140464415	HbA	Chiloscyllium punctatum	Brownbanded bambooshark	Chondrichthyes	Selachimorpha	140464415	XM_072559437	XP_072415538	NCBI
Brownbanded_bambooshark_Mb_140489187	Brownbanded_bambooshark_Mb_140489187	Mb	Chiloscyllium punctatum	Brownbanded bambooshark	Chondrichthyes	Selachimorpha	140489187	XM_072588455	XP_072444556	NCBI
Chicken_GbE	Chicken_GbE	GbE	Gallus gallus	Chicken	Sarcopterygii	Aves	417972	NM_001008786.3	NP_001008786	NCBI
Sea_squirt_Glb3	Sea_squirt_Glb3	Glb3	Ciona intestinalis	Sea squirt	Chordata	Tunicata	445724	NM_001032528	NP_001027700	NCBI
Cloudy_catshark_GbY_140394008	Cloudy_catshark_GbY_140394008	GbY	Scyliorhinus torazame	Cloudy catshark	Chondrichthyes	Selachimorpha	140394008	XM_072480768	XP_072336869	NCBI
Cloudy_catshark_HbB_140394009	Cloudy_catshark_HbB_140394009	HbB	Scyliorhinus torazame	Cloudy catshark	Chondrichthyes	Selachimorpha	140394009	XM_072480769	XP_072336870	NCBI
Cloudy_catshark_HbA_140394010	Cloudy_catshark_HbA_140394010	HbA	Scyliorhinus torazame	Cloudy catshark	Chondrichthyes	Selachimorpha	140394010	XM_072480770	XP_072336871	NCBI
Cloudy_catshark_HbA_140394011	Cloudy_catshark_HbA_140394011	HbA	Scyliorhinus torazame	Cloudy catshark	Chondrichthyes	Selachimorpha	140394011	XM_072480771	XP_072336872	NCBI
Cloudy_catshark_HbB_140394012	Cloudy_catshark_HbB_140394012	HbB	Scyliorhinus torazame	Cloudy catshark	Chondrichthyes	Selachimorpha	140394012	XM_072480773	XP_072336874	NCBI
Cloudy_catshark_HbB_140394013	Cloudy_catshark_HbB_140394013	HbB	Scyliorhinus torazame	Cloudy catshark	Chondrichthyes	Selachimorpha	140394013	XM_072480774	XP_072336875	NCBI
Cloudy_catshark_Mb_140403866	Cloudy_catshark_Mb_140403866	Mb	Scyliorhinus torazame	Cloudy catshark	Chondrichthyes	Selachimorpha	140403866	XM_072492072	XP_072348173	NCBI
Cloudy_catshark_GbX1_140406215	Cloudy_catshark_GbX1_140406215	GbX1	Scyliorhinus torazame	Cloudy catshark	Chondrichthyes	Selachimorpha	140406215	XM_072494356	XP_072350457	NCBI
C_savigny_Gb2	C_savigny_Gb2	Gb	Ciona savignyi	Pacific sea squirt	Chordata	Tunicata	ENSCSAVG00000002423	ENSCSAVT00000004186	ENSCSAVP00000004124	Ensembl
Elephant_fish_HbA_AFK11062	Elephant_fish_HbA_AFK11062	HbA	Callorhinchus milii	Elephant fish	Chondrichthyes	Holocephali	NA	NA	AFK11062	NCBI
Elephant_fish_Cygb_103172290	Elephant_fish_Cygb_103172290	Cygb	Callorhinchus milii	Elephant fish	Chondrichthyes	Holocephali	103172290	XM_007885080	XP_007883271	NCBI
Elephant_fish_GbX2_103178449	Elephant_fish_GbX2_103178449	GbX2	Callorhinchus milii	Elephant fish	Chondrichthyes	Holocephali	103178449	XM_007893197	XP_007891388	NCBI
Elephant_fish_GbX1_AKU74647	Elephant_fish_GbX1_AKU74647	GbX1	Callorhinchus milii	Elephant fish	Chondrichthyes	Holocephali	NA	NA	AKU74647	NCBI
Elephant_fish_HbA_103188411	Elephant_fish_HbA_103188411	HbA	Callorhinchus milii	Elephant fish	Chondrichthyes	Holocephali	103188411	NM_001292778	NP_001279707	NCBI
Elephant_fish_HbB_103188412	Elephant_fish_HbB_103188412	HbB	Callorhinchus milii	Elephant fish	Chondrichthyes	Holocephali	103188412	NM_001292784	NP_001279713	NCBI
Elephant_fish_GbY_103188413	Elephant_fish_GbY_103188413	GbY	Callorhinchus milii	Elephant fish	Chondrichthyes	Holocephali	103188413	NM_001292790	NP_001279719	NCBI
Elephant_fish_Mb_103191115	Elephant_fish_Mb_103191115	Mb	Callorhinchus milii	Elephant fish	Chondrichthyes	Holocephali	103191115	NM_001292380	NP_001279309	NCBI
Epaulette_shark_GbY_132825266	Epaulette_shark_GbY_132825266	GbY	Hemiscyllium ocellatum	Epaulette shark	Chondrichthyes	Selachimorpha	132825266	XM_060840372	XP_060696355	NCBI
Epaulette_shark_HbA_132825267	Epaulette_shark_HbA_132825267	HbA	Hemiscyllium ocellatum	Epaulette shark	Chondrichthyes	Selachimorpha	132825267	XM_060840373	XP_060696356	NCBI
Epaulette_shark_HbB_132825268	Epaulette_shark_HbB_132825268	HbB	Hemiscyllium ocellatum	Epaulette shark	Chondrichthyes	Selachimorpha	132825268	XM_060840374	XP_060696357	NCBI
Epaulette_shark_HbB_132825529	Epaulette_shark_HbB_132825529	HbB	Hemiscyllium ocellatum	Epaulette shark	Chondrichthyes	Selachimorpha	132825529	XM_060840888	XP_060696871	NCBI
Epaulette_shark_HbA_132825530	Epaulette_shark_HbA_132825530	HbA	Hemiscyllium ocellatum	Epaulette shark	Chondrichthyes	Selachimorpha	132825530	XM_060840890	XP_060696873	NCBI
Epaulette_shark_Mb_132831350	Epaulette_shark_Mb_132831350	Mb	Hemiscyllium ocellatum	Epaulette shark	Chondrichthyes	Selachimorpha	132831350	XM_060849440	XP_060705423	NCBI
Epaulette_shark_GbX1_132836616	Epaulette_shark_GbX1_132836616	GbX1	Hemiscyllium ocellatum	Epaulette shark	Chondrichthyes	Selachimorpha	132836616	XM_060856008	XP_060711991	NCBI
Giant_manta_HbA_140202432	Giant_manta_HbA_140202432	HbA	Mobula birostris	Giant manta	Chondrichthyes	Batoidea	140202432	XM_072267298	XP_072123399	NCBI
Giant_manta_HbA_140202433	Giant_manta_HbA_140202433	HbA	Mobula birostris	Giant manta	Chondrichthyes	Batoidea	140202433	XM_072267299	XP_072123400	NCBI
Giant_manta_GbY_140202940	Giant_manta_GbY_140202940	GbY	Mobula birostris	Giant manta	Chondrichthyes	Batoidea	140202940	XM_072268562	XP_072124663	NCBI
Giant_manta_HbA_140202944	Giant_manta_HbA_140202944	HbA	Mobula birostris	Giant manta	Chondrichthyes	Batoidea	140202944	XM_072268563	XP_072124664	NCBI
Giant_manta_HbA_140202945	Giant_manta_HbA_140202945	HbA	Mobula birostris	Giant manta	Chondrichthyes	Batoidea	140202945	XM_072268564	XP_072124665	NCBI
Giant_manta_HbA_140202946	Giant_manta_HbA_140202946	HbA	Mobula birostris	Giant manta	Chondrichthyes	Batoidea	140202946	XM_072268565	XP_072124666	NCBI
Giant_manta_HbB_140202947	Giant_manta_HbB_140202947	HbB	Mobula birostris	Giant manta	Chondrichthyes	Batoidea	140202947	XM_072268567	XP_072124668	NCBI
Giant_manta_HbB_140203419	Giant_manta_HbB_140203419	HbB	Mobula birostris	Giant manta	Chondrichthyes	Batoidea	140203419	XM_072269482	XP_072125583	NCBI
Giant_manta_HbB_140203422	Giant_manta_HbB_140203422	HbB	Mobula birostris	Giant manta	Chondrichthyes	Batoidea	140203422	XM_072269483	XP_072125584	NCBI
Giant_manta_HbA_140203424	Giant_manta_HbA_140203424	HbA	Mobula birostris	Giant manta	Chondrichthyes	Batoidea	140203424	XM_072269484	XP_072125585	NCBI
Giant_manta_HbB_140203425	Giant_manta_HbB_140203425	HbB	Mobula birostris	Giant manta	Chondrichthyes	Batoidea	140203425	XM_072269485	XP_072125586	NCBI
Giant_manta_HbA_140203426	Giant_manta_HbA_140203426	HbA	Mobula birostris	Giant manta	Chondrichthyes	Batoidea	140203426	XM_072269486	XP_072125587	NCBI
Giant_manta_HbB_140203428	Giant_manta_HbB_140203428	HbB	Mobula birostris	Giant manta	Chondrichthyes	Batoidea	140203428	XM_072269488	XP_072125589	NCBI
Giant_manta_HbA_140203429	Giant_manta_HbA_140203429	HbA	Mobula birostris	Giant manta	Chondrichthyes	Batoidea	140203429	XM_072269489	XP_072125590	NCBI
Giant_manta_HbB_140203430	Giant_manta_HbB_140203430	HbB	Mobula birostris	Giant manta	Chondrichthyes	Batoidea	140203430	XM_072269490	XP_072125591	NCBI
Giant_manta_HbA_140203431	Giant_manta_HbA_140203431	HbA	Mobula birostris	Giant manta	Chondrichthyes	Batoidea	140203431	XM_072269491	XP_072125592	NCBI
Giant_manta_HbB_140203432	Giant_manta_HbB_140203432	HbB	Mobula birostris	Giant manta	Chondrichthyes	Batoidea	140203432	XM_072269492	XP_072125593	NCBI
Giant_manta_HbA_140203433	Giant_manta_HbA_140203433	HbA	Mobula birostris	Giant manta	Chondrichthyes	Batoidea	140203433	XM_072269493	XP_072125594	NCBI
Giant_manta_HbB_140203434	Giant_manta_HbB_140203434	HbB	Mobula birostris	Giant manta	Chondrichthyes	Batoidea	140203434	XM_072269494	XP_072125595	NCBI
Giant_manta_HbB_140203435	Giant_manta_HbB_140203435	HbB	Mobula birostris	Giant manta	Chondrichthyes	Batoidea	140203435	XM_072269496	XP_072125597	NCBI
Giant_manta_Mb_140204881	Giant_manta_Mb_140204881	Mb	Mobula birostris	Giant manta	Chondrichthyes	Batoidea	140204881	XM_072271779	XP_072127880	NCBI
Giant_manta_GbX1_140206407	Giant_manta_GbX1_140206407	GbX1	Mobula birostris	Giant manta	Chondrichthyes	Batoidea	140206407	XM_072274771	XP_072130872	NCBI
Giant_manta_HbA_140207466	Giant_manta_HbA_140207466	HbA	Mobula birostris	Giant manta	Chondrichthyes	Batoidea	140207466	XM_072275984	XP_072132085	NCBI
Giant_manta_HbA_140207467	Giant_manta_HbA_140207467	HbA	Mobula birostris	Giant manta	Chondrichthyes	Batoidea	140207467	XM_072275985	XP_072132086	NCBI
Giant_manta_HbA_140207473	Giant_manta_HbA_140207473	HbA	Mobula birostris	Giant manta	Chondrichthyes	Batoidea	140207473	XM_072275992	XP_072132093	NCBI
Giant_manta_HbA_140207477	Giant_manta_HbA_140207477	HbA	Mobula birostris	Giant manta	Chondrichthyes	Batoidea	140207477	XM_072275996	XP_072132097	NCBI
Giant_manta_HbA_140207507	Giant_manta_HbA_140207507	HbA	Mobula birostris	Giant manta	Chondrichthyes	Batoidea	140207507	XM_072276033	XP_072132134	NCBI
Giant_manta_HbA_140207508	Giant_manta_HbA_140207508	HbA	Mobula birostris	Giant manta	Chondrichthyes	Batoidea	140207508	XM_072276034	XP_072132135	NCBI
Giant_manta_HbA_140208173	Giant_manta_HbA_140208173	HbA	Mobula birostris	Giant manta	Chondrichthyes	Batoidea	140208173	XM_072276662	XP_072132763	NCBI
Giant_manta_HbA_140208174	Giant_manta_HbA_140208174	HbA	Mobula birostris	Giant manta	Chondrichthyes	Batoidea	140208174	XM_072276663	XP_072132764	NCBI
Giant_manta_HbA_140208207	Giant_manta_HbA_140208207	HbA	Mobula birostris	Giant manta	Chondrichthyes	Batoidea	140208207	XM_072276716	XP_072132817	NCBI
Giant_manta_HbA_140208208	Giant_manta_HbA_140208208	HbA	Mobula birostris	Giant manta	Chondrichthyes	Batoidea	140208208	XM_072276717	XP_072132818	NCBI
Great_white_shark_Mb_121271769	White_shark_Mb_121271769	Mb	Carcharodon carcharias	Great white shark	Chondrichthyes	Selachimorpha	121271769	XM_041178022	XP_041033956	NCBI
Great_white_shark_GbX1_121272575	White_shark_GbX1_121272575	GbX1	Carcharodon carcharias	Great white shark	Chondrichthyes	Selachimorpha	121272575	XM_041179224	XP_041035158	NCBI
Great_white_shark_HbA_121287776	White_shark_HbA_121287776	HbA	Carcharodon carcharias	Great white shark	Chondrichthyes	Selachimorpha	121287776	XM_041205691	XP_041061625	NCBI
Great_white_shark_HbA_121287777	White_shark_HbA_121287777	HbA	Carcharodon carcharias	Great white shark	Chondrichthyes	Selachimorpha	121287777	XM_041205692	XP_041061626	NCBI
Great_white_shark_HbA_121287778	White_shark_HbA_121287778	HbA	Carcharodon carcharias	Great white shark	Chondrichthyes	Selachimorpha	121287778	XM_041205693	XP_041061627	NCBI
Great_white_shark_HbA_121287779	White_shark_HbA_121287779	HbA	Carcharodon carcharias	Great white shark	Chondrichthyes	Selachimorpha	121287779	XM_041205694	XP_041061628	NCBI
Great_white_shark_HbA_121287780	White_shark_HbA_121287780	HbA	Carcharodon carcharias	Great white shark	Chondrichthyes	Selachimorpha	121287780	XM_041205695	XP_041061629	NCBI
Great_white_shark_HbA_121287782	White_shark_HbA_121287782	HbA	Carcharodon carcharias	Great white shark	Chondrichthyes	Selachimorpha	121287782	XM_041205705	XP_041061639	NCBI
Great_white_shark_HbA_121287783	White_shark_HbA_121287783	HbA	Carcharodon carcharias	Great white shark	Chondrichthyes	Selachimorpha	121287783	XM_041205706	XP_041061640	NCBI
Great_white_shark_HbB_121287784	White_shark_HbB_121287784	HbB	Carcharodon carcharias	Great white shark	Chondrichthyes	Selachimorpha	121287784	XM_041205707	XP_041061641	NCBI
Great_white_shark_HbB_121287785	White_shark_HbB_121287785	HbB	Carcharodon carcharias	Great white shark	Chondrichthyes	Selachimorpha	121287785	XM_041205708	XP_041061642	NCBI
Great_white_shark_HbB_121287786	White_shark_HbB_121287786	HbB	Carcharodon carcharias	Great white shark	Chondrichthyes	Selachimorpha	121287786	XM_041205709	XP_041061643	NCBI
Great_white_shark_HbB_121287787	White_shark_HbB_121287787	HbB	Carcharodon carcharias	Great white shark	Chondrichthyes	Selachimorpha	121287787	XM_041205710	XP_041061644	NCBI
Great_white_shark_HbB_121287789	White_shark_HbB_121287789	HbB	Carcharodon carcharias	Great white shark	Chondrichthyes	Selachimorpha	121287789	XM_041205712	XP_041061646	NCBI
Great_white_shark_HbB_121287872	White_shark_HbB_121287872	HbB	Carcharodon carcharias	Great white shark	Chondrichthyes	Selachimorpha	121287872	XM_041205864	XP_041061798	NCBI
Great_white_shark_GbY_121288202	White_shark_GbY_121288202	GbY	Carcharodon carcharias	Great white shark	Chondrichthyes	Selachimorpha	121288202	XM_041206635	XP_041062569	NCBI
Great_white_shark_Cygb	White_shark_Cygb	Cygb	Carcharodon carcharias	Great white shark	Chondrichthyes	Selachimorpha	NA	NA	NA	Annotated from Genome
Horn_shark_GbX1_137353148	Horn_shark_GbX1_137353148	GbX1	Heterodontus francisci	Horn shark	Chondrichthyes	Selachimorpha	137353148	XM_068019194	XP_067875295	NCBI
Horn_shark_Mb_137353616	Horn_shark_Mb_137353616	Mb	Heterodontus francisci	Horn shark	Chondrichthyes	Selachimorpha	137353616	XM_068019966	XP_067876067	NCBI
Horn_shark_Cygb_137359322	Horn_shark_Cygb_137359322	Cygb	Heterodontus francisci	Horn shark	Chondrichthyes	Selachimorpha	137359322	XM_068025352	XP_067881453	NCBI
Horn_shark_HbA_137383198	Horn_shark_HbA_137383198	HbA	Heterodontus francisci	Horn shark	Chondrichthyes	Selachimorpha	137383198	XM_068055672	XP_067911773	NCBI
Horn_shark_GbY_137383205	Horn_shark_GbY_137383205	GbY	Heterodontus francisci	Horn shark	Chondrichthyes	Selachimorpha	137383205	XM_068055688	XP_067911789	NCBI
Horn_shark_HbB_137383207	Horn_shark_HbB_137383207	HbB	Heterodontus francisci	Horn shark	Chondrichthyes	Selachimorpha	137383207	XM_068055690	XP_067911791	NCBI
Horn_shark_HbA_137383208	Horn_shark_HbA_137383208	HbA	Heterodontus francisci	Horn shark	Chondrichthyes	Selachimorpha	137383208	XM_068055691	XP_067911792	NCBI
Horn_shark_HbA_137383634	Horn_shark_HbA_137383634	HbA	Heterodontus francisci	Horn shark	Chondrichthyes	Selachimorpha	137383634	XM_068056789	XP_067912890	NCBI
Horn_shark_HbB_137383635	Horn_shark_HbB_137383635	HbB	Heterodontus francisci	Horn shark	Chondrichthyes	Selachimorpha	137383635	XM_068056790	XP_067912891	NCBI
Human_Cygb_Cygb	Human_Cygb	Cygb	Homo sapiens	Human	Mammalia	Primates	114757	NM_134268.5	NP_599030	NCBI
Human_HbA_HbA	Human_HbA	HbA	Homo sapiens	Human	Mammalia	Primates	3040	NM_000517	NP_000508	NCBI
Human_HbB_HbB	Human_HbB	HbB	Homo sapiens	Human	Mammalia	Primates	3043	NM_000518.5	NP_000509	NCBI
Human_Mb_Mb	Human_Mb	Mb	Homo sapiens	Human	Mammalia	Primates	4151	NM_005368.3	NP_005359	NCBI
Human_NgB_Ngb	Human_Ngb	NgB	Homo sapiens	Human	Mammalia	Primates	58157	NM_021257.4	NP_067080	NCBI
Japanese_sawshark_HbA_139225919	Japanese_sawshark_HbA_139225919	HbA	Pristiophorus japonicus	Japanese sawshark	Chondrichthyes	Selachimorpha	139225919	XM_070856780	XP_070712881	NCBI
Japanese_sawshark_HbB_139225921	Japanese_sawshark_HbB_139225921	HbB	Pristiophorus japonicus	Japanese sawshark	Chondrichthyes	Selachimorpha	139225921	XM_070856781	XP_070712882	NCBI
Japanese_sawshark_HbA_139225922	Japanese_sawshark_HbA_139225922	HbA	Pristiophorus japonicus	Japanese sawshark	Chondrichthyes	Selachimorpha	139225922	XM_070856782	XP_070712883	NCBI
Japanese_sawshark_Mb_139229927	Japanese_sawshark_Mb_139229927	Mb	Pristiophorus japonicus	Japanese sawshark	Chondrichthyes	Selachimorpha	139229927	XM_070861568	XP_070717669	NCBI
Japanese_sawshark_GbX1_139239060	Japanese_sawshark_GbX1_139239060	GbX1	Pristiophorus japonicus	Japanese sawshark	Chondrichthyes	Selachimorpha	139239060	XM_070867566	XP_070723667	NCBI
Japanese_sawshark_GbY_139281156	Japanese_sawshark_GbY_139281156	GbY	Pristiophorus japonicus	Japanese sawshark	Chondrichthyes	Selachimorpha	139281156	XM_070901158	XP_070757259	NCBI
Japanese_sawshark_HbB_139281157	Japanese_sawshark_HbB_139281157	HbB	Pristiophorus japonicus	Japanese sawshark	Chondrichthyes	Selachimorpha	139281157	XM_070901160	XP_070757261	NCBI
Coelacanth_Cygb_XP_005993267	Coelacanth_Cygb	Cygb	Latimeria chalumnae	Coelacanth	Sarcopterygii	Actinistia	102349002	XM_005993205	XP_005993267	NCBI
Coelacanth_GbE	Coelacanth_GbE	GbE	Latimeria chalumnae	Coelacanth	Sarcopterygii	Actinistia	102346357	XM_006011781	XP_006011843	NCBI
Coelacanth_GbX1	Coelacanth_GbX1	GbX1	Latimeria chalumnae	Coelacanth	Sarcopterygii	Actinistia	102352358	XM_005987904.3	XP_005987966	NCBI
Coelacanth_GbX2	Coelacanth_GbX2	GbX2	Latimeria chalumnae	Coelacanth	Sarcopterygii	Actinistia	102362574	XM_006012915	XP_006012977	NCBI
Coelacanth_GbY	Coelacanth_GbY	GbY	Latimeria chalumnae	Coelacanth	Sarcopterygii	Actinistia	102356093	XM_005990799.3	XP_005990861	NCBI
Coelacanth_Mb_XP_006011208	Coelacanth_Mb	Mb	Latimeria chalumnae	Coelacanth	Sarcopterygii	Actinistia	102361931	XM_006011146	XP_006011208	NCBI
Coelacanth_Ngb_XP_005986681	Coelacanth_Ngb	Ngb	Latimeria chalumnae	Coelacanth	Sarcopterygii	Actinistia	102354980	XM_005986619	XP_005986681	NCBI
Lesser_devil_ray_HbA_134341830	Lesser_devil_ray_HbA_134341830	HbA	Mobula hypostoma	Lesser devil ray	Chondrichthyes	Batoidea	134341830	XM_063039763	XP_062895833	NCBI
Lesser_devil_ray_HbA_134342099	Lesser_devil_ray_HbA_134342099	HbA	Mobula hypostoma	Lesser devil ray	Chondrichthyes	Batoidea	134342099	XM_063040036	XP_062896106	NCBI
Lesser_devil_ray_HbA_134351316	Lesser_devil_ray_HbA_134351316	HbA	Mobula hypostoma	Lesser devil ray	Chondrichthyes	Batoidea	134351316	XM_063057391	XP_062913461	NCBI
Lesser_devil_ray_HbB_134351317	Lesser_devil_ray_HbB_134351317	HbB	Mobula hypostoma	Lesser devil ray	Chondrichthyes	Batoidea	134351317	XM_063057392	XP_062913462	NCBI
Lesser_devil_ray_HbB_134351319	Lesser_devil_ray_HbB_134351319	HbB	Mobula hypostoma	Lesser devil ray	Chondrichthyes	Batoidea	134351319	XM_063057394	XP_062913464	NCBI
Lesser_devil_ray_HbA_134351320	Lesser_devil_ray_HbA_134351320	HbA	Mobula hypostoma	Lesser devil ray	Chondrichthyes	Batoidea	134351320	XM_063057395	XP_062913465	NCBI
Lesser_devil_ray_HbB_134351321	Lesser_devil_ray_HbB_134351321	HbB	Mobula hypostoma	Lesser devil ray	Chondrichthyes	Batoidea	134351321	XM_063057396	XP_062913466	NCBI
Lesser_devil_ray_HbA_134351322	Lesser_devil_ray_HbA_134351322	HbA	Mobula hypostoma	Lesser devil ray	Chondrichthyes	Batoidea	134351322	XM_063057397	XP_062913467	NCBI
Lesser_devil_ray_HbB_134351323	Lesser_devil_ray_HbB_134351323	HbB	Mobula hypostoma	Lesser devil ray	Chondrichthyes	Batoidea	134351323	XM_063057398	XP_062913468	NCBI
Lesser_devil_ray_HbA_134351324	Lesser_devil_ray_HbA_134351324	HbA	Mobula hypostoma	Lesser devil ray	Chondrichthyes	Batoidea	134351324	XM_063057399	XP_062913469	NCBI
Lesser_devil_ray_HbB_134351325	Lesser_devil_ray_HbB_134351325	HbB	Mobula hypostoma	Lesser devil ray	Chondrichthyes	Batoidea	134351325	XM_063057400	XP_062913470	NCBI
Lesser_devil_ray_HbA_134351326	Lesser_devil_ray_HbA_134351326	HbA	Mobula hypostoma	Lesser devil ray	Chondrichthyes	Batoidea	134351326	XM_063057402	XP_062913472	NCBI
Lesser_devil_ray_HbA_134351327	Lesser_devil_ray_HbA_134351327	HbA	Mobula hypostoma	Lesser devil ray	Chondrichthyes	Batoidea	134351327	XM_063057403	XP_062913473	NCBI
Lesser_devil_ray_HbB_134351328	Lesser_devil_ray_HbB_134351328	HbB	Mobula hypostoma	Lesser devil ray	Chondrichthyes	Batoidea	134351328	XM_063057404	XP_062913474	NCBI
Lesser_devil_ray_HbA_134351329	Lesser_devil_ray_HbA_134351329	HbA	Mobula hypostoma	Lesser devil ray	Chondrichthyes	Batoidea	134351329	XM_063057405	XP_062913475	NCBI
Lesser_devil_ray_HbA_134351331	Lesser_devil_ray_HbA_134351331	HbA	Mobula hypostoma	Lesser devil ray	Chondrichthyes	Batoidea	134351331	XM_063057406	XP_062913476	NCBI
Lesser_devil_ray_HbB_134351332	Lesser_devil_ray_HbB_134351332	HbB	Mobula hypostoma	Lesser devil ray	Chondrichthyes	Batoidea	134351332	XM_063057407	XP_062913477	NCBI
Lesser_devil_ray_HbA_134351335	Lesser_devil_ray_HbA_134351335	HbA	Mobula hypostoma	Lesser devil ray	Chondrichthyes	Batoidea	134351335	XM_063057408	XP_062913478	NCBI
Lesser_devil_ray_HbB_134351336	Lesser_devil_ray_HbB_134351336	HbB	Mobula hypostoma	Lesser devil ray	Chondrichthyes	Batoidea	134351336	XM_063057409	XP_062913479	NCBI
Lesser_devil_ray_GbY_134351903	Lesser_devil_ray_GbY_134351903	GbY	Mobula hypostoma	Lesser devil ray	Chondrichthyes	Batoidea	134351903	XM_063058797	XP_062914867	NCBI
Lesser_devil_ray_HbA_134351904	Lesser_devil_ray_HbA_134351904	HbA	Mobula hypostoma	Lesser devil ray	Chondrichthyes	Batoidea	134351904	XM_063058798	XP_062914868	NCBI
Lesser_devil_ray_Mb_134354001	Lesser_devil_ray_Mb_134354001	Mb	Mobula hypostoma	Lesser devil ray	Chondrichthyes	Batoidea	134354001	XM_063062644	XP_062918714	NCBI
Lesser_devil_ray_GbX1_134354596	Lesser_devil_ray_GbX1_134354596	GbX1	Mobula hypostoma	Lesser devil ray	Chondrichthyes	Batoidea	134354596	XM_063063587	XP_062919657	NCBI
Caribbean_electric_ray_HbA_138747452	Caribbean_electric_ray_HbA_138747452	HbA	Narcine bancroftii	Caribbean electric ray	Chondrichthyes	Batoidea	138747452	XM_069906688	XP_069762789	NCBI
Caribbean_electric_ray_HbB_138747467	Caribbean_electric_ray_HbB_138747467	HbB	Narcine bancroftii	Caribbean electric ray	Chondrichthyes	Batoidea	138747467	XM_069906709	XP_069762810	NCBI
Caribbean_electric_ray_HbB_138747470	Caribbean_electric_ray_HbB_138747470	HbB	Narcine bancroftii	Caribbean electric ray	Chondrichthyes	Batoidea	138747470	XM_069906717	XP_069762818	NCBI
Caribbean_electric_ray_HbA_138747479	Caribbean_electric_ray_HbA_138747479	HbA	Narcine bancroftii	Caribbean electric ray	Chondrichthyes	Batoidea	138747479	XM_069906731	XP_069762832	NCBI
Caribbean_electric_ray_HbA_138747510	Caribbean_electric_ray_HbA_138747510	HbA	Narcine bancroftii	Caribbean electric ray	Chondrichthyes	Batoidea	138747510	XM_069906784	XP_069762885	NCBI
Caribbean_electric_ray_HbB_138747541	Caribbean_electric_ray_HbB_138747541	HbB	Narcine bancroftii	Caribbean electric ray	Chondrichthyes	Batoidea	138747541	XM_069906844	XP_069762945	NCBI
Caribbean_electric_ray_Mb_138748876	Caribbean_electric_ray_Mb_138748876	Mb	Narcine bancroftii	Caribbean electric ray	Chondrichthyes	Batoidea	138748876	XM_069909741	XP_069765842	NCBI
Caribbean_electric_ray_GbX1_138749062	Caribbean_electric_ray_GbX1_138749062	GbX1	Narcine bancroftii	Caribbean electric ray	Chondrichthyes	Batoidea	138749062	XM_069910121	XP_069766222	NCBI
Caribbean_electric_ray_GbY	Caribbean_electric_ray_GbY	GbY	Narcine bancroftii	Caribbean electric ray	Chondrichthyes	Batoidea	NA	NA	NA	Annotated from Transcriptome
Asiatic_brook_lamprey_Gb_133347561	Asiatic_brook_lamprey_Gb_133347561	Gb	Lethenteron reissneri	Asiatic brook lamprey	Cyclostomata	Cyclostomata	133347561	XM_061559933	XP_061415917	NCBI
Asiatic_brook_lamprey_Gb_133340658	Asiatic_brook_lamprey_Gb_133340658	Gb	Lethenteron reissneri	Asiatic brook lamprey	Cyclostomata	Cyclostomata	133340658	XM_061549055	XP_061405039	NCBI
Asiatic_brook_lamprey_Gb_133340654	Asiatic_brook_lamprey_Gb_133340654	Gb	Lethenteron reissneri	Asiatic brook lamprey	Cyclostomata	Cyclostomata	133340654	XM_061549051	XP_061405035	NCBI
Little_skate_HbA_129706748	Little_skate_HbA_129706748	HbA	Leucoraja erinaceus	Little skate	Chondrichthyes	Batoidea	129706748	XM_055651199	XP_055507174	NCBI
Little_skate_HbA_129706749	Little_skate_HbA_129706749	HbA	Leucoraja erinaceus	Little skate	Chondrichthyes	Batoidea	129706749	XM_055651200	XP_055507175	NCBI
Little_skate_HbB_129706750	Little_skate_HbB_129706750	HbB	Leucoraja erinaceus	Little skate	Chondrichthyes	Batoidea	129706750	XM_055651202	XP_055507177	NCBI
Little_skate_HbB_129706751	Little_skate_HbB_129706751	HbB	Leucoraja erinaceus	Little skate	Chondrichthyes	Batoidea	129706751	XM_055651203	XP_055507178	NCBI
Little_skate_HbA_129706752	Little_skate_HbA_129706752	HbA	Leucoraja erinaceus	Little skate	Chondrichthyes	Batoidea	129706752	XM_055651205	XP_055507180	NCBI
Little_skate_GbY_129706753	Little_skate_GbY_129706753	GbY	Leucoraja erinaceus	Little skate	Chondrichthyes	Batoidea	129706753	XM_055651206	XP_055507181	NCBI
Little_skate_Mb_129713748	Little_skate_Mb_129713748	Mb	Leucoraja erinaceus	Little skate	Chondrichthyes	Batoidea	129713748	XM_055663022	XP_055518997	NCBI
Little_skate_GbX1_129714052	Little_skate_GbX1_129714052	GbX1	Leucoraja erinaceus	Little skate	Chondrichthyes	Batoidea	129714052	XM_055663510	XP_055519485	NCBI
Atlantic_hagfish_Gb_137417108	Atlantic_hagfish_Gb_137417108	Gb	Myxine glutinosa	Atlantic hagfish	Cyclostomata	Cyclostomata	137417108	XM_068102872	XP_067958973	NCBI
Atlantic_hagfish_Gb_137427595	Atlantic_hagfish_Gb_137427595	Gb	Myxine glutinosa	Atlantic hagfish	Cyclostomata	Cyclostomata	137427595	XM_068117200	XP_067973301	NCBI
Sea_lamprey_Gb_116951420	Sea_lamprey_Gb_116951420	Gb	Petromyzon marinus	Sea lamprey	Cyclostomata	Cyclostomata	116951420	XM_032972382	XP_032828273	NCBI
Sea_lamprey_Gb_116951552	Sea_lamprey_Gb_116951552	Gb	Petromyzon marinus	Sea lamprey	Cyclostomata	Cyclostomata	116951552	XM_076073687	XP_075929802	NCBI
Sea_lamprey_Gb_116952750	Sea_lamprey_Gb_116952750	Gb	Petromyzon marinus	Sea lamprey	Cyclostomata	Cyclostomata	116952750	XM_032969989	XP_032825880	NCBI
Red_stingray_HbB_140735102	Red_stingray_HbB_140735102	HbB	Hemitrygon akajei	Red stingray	Chondrichthyes	Batoidea	140735102	XM_073059898	XP_072915999	NCBI
Red_stingray_HbB_140735103	Red_stingray_HbB_140735103	HbB	Hemitrygon akajei	Red stingray	Chondrichthyes	Batoidea	140735103	XM_073059899	XP_072916000	NCBI
Red_stingray_HbB_140735104	Red_stingray_HbB_140735104	HbB	Hemitrygon akajei	Red stingray	Chondrichthyes	Batoidea	140735104	XM_073059900	XP_072916001	NCBI
Red_stingray_HbA_140735105	Red_stingray_HbA_140735105	HbA	Hemitrygon akajei	Red stingray	Chondrichthyes	Batoidea	140735105	XM_073059901	XP_072916002	NCBI
Red_stingray_HbB_140735106	Red_stingray_HbB_140735106	HbB	Hemitrygon akajei	Red stingray	Chondrichthyes	Batoidea	140735106	XM_073059902	XP_072916003	NCBI
Red_stingray_HbA_140735107	Red_stingray_HbA_140735107	HbA	Hemitrygon akajei	Red stingray	Chondrichthyes	Batoidea	140735107	XM_073059903	XP_072916004	NCBI
Red_stingray_HbA_140735109	Red_stingray_HbA_140735109	HbA	Hemitrygon akajei	Red stingray	Chondrichthyes	Batoidea	140735109	XM_073059904	XP_072916005	NCBI
Red_stingray_HbA_140735584	Red_stingray_HbA_140735584	HbA	Hemitrygon akajei	Red stingray	Chondrichthyes	Batoidea	140735584	XM_073060805	XP_072916906	NCBI
Red_stingray_HbA_140735585	Red_stingray_HbA_140735585	HbA	Hemitrygon akajei	Red stingray	Chondrichthyes	Batoidea	140735585	XM_073060806	XP_072916907	NCBI
Red_stingray_HbA_140735586	Red_stingray_HbA_140735586	HbA	Hemitrygon akajei	Red stingray	Chondrichthyes	Batoidea	140735586	XM_073060808	XP_072916909	NCBI
Red_stingray_HbB_140735587	Red_stingray_HbB_140735587	HbB	Hemitrygon akajei	Red stingray	Chondrichthyes	Batoidea	140735587	XM_073060809	XP_072916910	NCBI
Red_stingray_HbB_140735588	Red_stingray_HbB_140735588	HbB	Hemitrygon akajei	Red stingray	Chondrichthyes	Batoidea	140735588	XM_073060810	XP_072916911	NCBI
Red_stingray_HbA_140735590	Red_stingray_HbA_140735590	HbA	Hemitrygon akajei	Red stingray	Chondrichthyes	Batoidea	140735590	XM_073060811	XP_072916912	NCBI
Red_stingray_HbB_140735591	Red_stingray_HbB_140735591	HbB	Hemitrygon akajei	Red stingray	Chondrichthyes	Batoidea	140735591	XM_073060812	XP_072916913	NCBI
Red_stingray_HbB_140735592	Red_stingray_HbB_140735592	HbB	Hemitrygon akajei	Red stingray	Chondrichthyes	Batoidea	140735592	XM_073060813	XP_072916914	NCBI
Red_stingray_HbA_140735594	Red_stingray_HbA_140735594	HbA	Hemitrygon akajei	Red stingray	Chondrichthyes	Batoidea	140735594	XM_073060814	XP_072916915	NCBI
Red_stingray_GbX1_140737341	Red_stingray_GbX1_140737341	GbX1	Hemitrygon akajei	Red stingray	Chondrichthyes	Batoidea	140737341	XM_073063782	XP_072919883	NCBI
Red_stingray_Mb_140719339	Red_stingray_Mb_140719339	Mb	Hemitrygon akajei	Red stingray	Chondrichthyes	Batoidea	140719339	XM_073033912	XP_072890013	NCBI
Red_stingray_GbY	Red_stingray_GbY	GbY	Hemitrygon akajei	Red stingray	Chondrichthyes	Batoidea	NA	NA	NA	Annotated from Genome
Reedfish_GbE_ENSECRG00000008844	Reedfish_GbE	GbE	Erpetoichthys calabaricus	Reedfish	Polypteriformes	Polypteridae	ENSECRG00000008844	ENSECRT00000013513	ENSECRP00000013283	Ensembl
Reedfish_GbX1_ENSECRG00000000153	Reedfish_GbX1	GbX1	Erpetoichthys calabaricus	Reedfish	Polypteriformes	Polypteridae	ENSECRG00000000153	ENSECRT00000000276	ENSECRP00000000268	Ensembl
Reedfish_GbY_ENSECRG00000017750	Reedfish_GbY	GbY	Erpetoichthys calabaricus	Reedfish	Polypteriformes	Polypteridae	ENSECRG00000017750	ENSECRT00000026799	ENSECRP00000026253	Ensembl
Reedfish_HbA_ENSECRG00000017562	Reedfish_HbA	HbA	Erpetoichthys calabaricus	Reedfish	Polypteriformes	Polypteridae	ENSECRG00000017562	ENSECRT00000026541	ENSECRP00000025999	Ensembl
Reedfish_HbB_ENSECRG00000017667	Reedfish_HbB	HbB	Erpetoichthys calabaricus	Reedfish	Polypteriformes	Polypteridae	ENSECRG00000017667	ENSECRT00000026696	ENSECRP00000026151	Ensembl
Reedfish_Mb_ENSECRG00000003709	Reedfish_Mb	Mb	Erpetoichthys calabaricus	Reedfish	Polypteriformes	Polypteridae	ENSECRG00000003709	ENSECRT00000005608	ENSECRP00000005512	Ensembl
Reedfish_Ngb_ENSECRG00000015729	Reedfish_Ngb	Ngb	Erpetoichthys calabaricus	Reedfish	Polypteriformes	Polypteridae	ENSECRG00000015729	ENSECRT00000023725	ENSECRP00000023222	Ensembl
Sea_urchin_pGb_d1	Sea_urchin_pGb_d1	Gb_d1	Strongylocentrotus purpuratus	Sea Urchin	Echinodermata	Echinoidea	763287	NA	NA	Extracted from NCBI LOC763287 gene
Sea_urchin_pGb_d14	Sea_urchin_pGb_d14	Gb_d14	Strongylocentrotus purpuratus	Sea Urchin	Echinodermata	Echinoidea	763287	NA	NA	Extracted from NCBI LOC763287 gene
Sharpnose_sevengill_shark_Mb_137305771	Sharpnose_sevengill_shark_Mb_137305771	Mb	Heptranchias perlo	Sharpnose sevengill shark	Chondrichthyes	Selachimorpha	137305771	XM_067974721	XP_067830822	NCBI
Sharpnose_sevengill_shark_GbX1_137305862	Sharpnose_sevengill_shark_GbX1_137305862	GbX1	Heptranchias perlo	Sharpnose sevengill shark	Chondrichthyes	Selachimorpha	137305862	XM_067974798	XP_067830899	NCBI
Sharpnose_sevengill_shark_GbY_137340585	Sharpnose_sevengill_shark_GbY_137340585	GbY	Heptranchias perlo	Sharpnose sevengill shark	Chondrichthyes	Selachimorpha	137340585	XM_068003131	XP_067859232	NCBI
Sharpnose_sevengill_shark_HbB_137340586	Sharpnose_sevengill_shark_HbB_137340586	HbB	Heptranchias perlo	Sharpnose sevengill shark	Chondrichthyes	Selachimorpha	137340586	XM_068003132	XP_067859233	NCBI
Sharpnose_sevengill_shark_HbA_137340587	Sharpnose_sevengill_shark_HbA_137340587	HbA	Heptranchias perlo	Sharpnose sevengill shark	Chondrichthyes	Selachimorpha	137340587	XM_068003133	XP_067859234	NCBI
Sharpnose_sevengill_shark_HbA_137340588	Sharpnose_sevengill_shark_HbA_137340588	HbA	Heptranchias perlo	Sharpnose sevengill shark	Chondrichthyes	Selachimorpha	137340588	XM_068003134	XP_067859235	NCBI
Sharpnose_sevengill_shark_HbB_137340887	Sharpnose_sevengill_shark_HbB_137340887	HbB	Heptranchias perlo	Sharpnose sevengill shark	Chondrichthyes	Selachimorpha	137340887	XM_068003691	XP_067859792	NCBI
Small_eyed_rabbitfish_Cygb	Small_eyed_rabbitfish_Cygb	Cygb	Hydrolagus affinis	Small-eyed rabbitfish	Chondrichthyes	Holocephali	NA	NA	NA	Annotated from Genome
Small_eyed_rabbitfish_GbX2	Small_eyed_rabbitfish_GbX2	GbX2	Hydrolagus affinis	Small-eyed rabbitfish	Chondrichthyes	Holocephali	NA	NA	NA	Annotated from Genome
Small_eyed_rabbitfish_GbY	Small_eyed_rabbitfish_GbY	GbY	Hydrolagus affinis	Small-eyed rabbitfish	Chondrichthyes	Holocephali	NA	NA	NA	Annotated from Genome
Small_eyed_rabbitfish_HbA	Small_eyed_rabbitfish_HbA	HbA	Hydrolagus affinis	Small-eyed rabbitfish	Chondrichthyes	Holocephali	NA	NA	NA	Annotated from Genome
Small_eyed_rabbitfish_HbB	Small_eyed_rabbitfish_HbB	HbB	Hydrolagus affinis	Small-eyed rabbitfish	Chondrichthyes	Holocephali	NA	NA	NA	Annotated from Genome
Small_eyed_rabbitfish_Mb	Small_eyed_rabbitfish_Mb	Mb	Hydrolagus affinis	Small-eyed rabbitfish	Chondrichthyes	Holocephali	NA	NA	NA	Annotated from Genome
Smaller_spotted_catshark_Mb_119956317	Smaller_spotted_catshark_Mb_119956317	Mb	Scyliorhinus canicula	Smaller spotted catshark	Chondrichthyes	Selachimorpha	119956317	XM_038783436	XP_038639364	NCBI
Smaller_spotted_catshark_GbX1_119957782	Smaller_spotted_catshark_GbX1_119957782	GbX1	Scyliorhinus canicula	Smaller spotted catshark	Chondrichthyes	Selachimorpha	119957782	XM_038785866	XP_038641794	NCBI
Smaller_spotted_catshark_GbY_119978470	Smaller_spotted_catshark_GbY_119978470	GbY	Scyliorhinus canicula	Smaller spotted catshark	Chondrichthyes	Selachimorpha	119978470	XM_038820130	XP_038676058	NCBI
Smaller_spotted_catshark_HbB_119978731	Smaller_spotted_catshark_HbB_119978731	HbB	Scyliorhinus canicula	Smaller spotted catshark	Chondrichthyes	Selachimorpha	119978731	XM_038820563	XP_038676491	NCBI
Smaller_spotted_catshark_HbA_119978759	Smaller_spotted_catshark_HbA_119978759	HbA	Scyliorhinus canicula	Smaller spotted catshark	Chondrichthyes	Selachimorpha	119978759	XM_038820616	XP_038676544	NCBI
Smaller_spotted_catshark_HbA_119978771	Smaller_spotted_catshark_HbA_119978771	HbA	Scyliorhinus canicula	Smaller spotted catshark	Chondrichthyes	Selachimorpha	119978771	XM_038820631	XP_038676559	NCBI
Smaller_spotted_catshark_HbB_119978783	Smaller_spotted_catshark_HbB_119978783	HbB	Scyliorhinus canicula	Smaller spotted catshark	Chondrichthyes	Selachimorpha	119978783	XM_038820660	XP_038676588	NCBI
Smalltooth_sawfish_HbA_127573294	Smalltooth_sawfish_HbA_127573294	HbA	Pristis pectinata	Smalltooth sawfish	Chondrichthyes	Batoidea	127573294	XM_052021351	XP_051877311	NCBI
Smalltooth_sawfish_GbY_127573310	Smalltooth_sawfish_GbY_127573310	GbY	Pristis pectinata	Smalltooth sawfish	Chondrichthyes	Batoidea	127573310	XM_052021373	XP_051877333	NCBI
Smalltooth_sawfish_HbA_127573470	Smalltooth_sawfish_HbA_127573470	HbA	Pristis pectinata	Smalltooth sawfish	Chondrichthyes	Batoidea	127573470	XM_052021724	XP_051877684	NCBI
Smalltooth_sawfish_HbB_127573604	Smalltooth_sawfish_HbB_127573604	HbB	Pristis pectinata	Smalltooth sawfish	Chondrichthyes	Batoidea	127573604	XM_052021973	XP_051877933	NCBI
Smalltooth_sawfish_HbB_127573742	Smalltooth_sawfish_HbB_127573742	HbB	Pristis pectinata	Smalltooth sawfish	Chondrichthyes	Batoidea	127573742	XM_052022225	XP_051878185	NCBI
Smalltooth_sawfish_Mb_127585538	Smalltooth_sawfish_Mb_127585538	Mb	Pristis pectinata	Smalltooth sawfish	Chondrichthyes	Batoidea	127585538	XM_052043088	XP_051899048	NCBI
Smalltooth_sawfish_GbX1	Smalltooth_sawfish_GbX1	GbX1	Pristis pectinata	Smalltooth sawfish	Chondrichthyes	Batoidea	NA	NA	NA	Annotated from Genome
Spotted_gar_Cygb_XP_069050710	Spotted_gar_Cygb	Cygb	Lepisosteus oculatus	Spotted gar	Holostei	Lepisosteiformes	138241289	XM_069194609	XP_069050710	NCBI
Spotted_gar_GbX1_ENSLOCG00000014709	Spotted_gar_GbX1	GbX1	Lepisosteus oculatus	Spotted gar	Holostei	Lepisosteiformes	ENSLOCG00000014709	ENSLOCT00000018141	ENSLOCP00000018109	Ensembl
Spotted_gar_GbX2_ENSLOCG00000012798	Spotted_gar_GbX2	GbX2	Lepisosteus oculatus	Spotted gar	Holostei	Lepisosteiformes	ENSLOCG00000012798	ENSLOCT00000015784	ENSLOCP00000015754	Ensembl
Spotted_gar_GbY_ENSLOCG00000007868	Spotted_gar_GbY	GbY	Lepisosteus oculatus	Spotted gar	Holostei	Lepisosteiformes	ENSLOCG00000007868	ENSLOCT00000009557	ENSLOCP00000009546	Ensembl
Spotted_gar_HbA_ENSLOCG00000007745	Spotted_gar_HbA	HbA	Lepisosteus oculatus	Spotted gar	Holostei	Lepisosteiformes	ENSLOCG00000007745	ENSLOCT00000009413	ENSLOCP00000009402	Ensembl
Spotted_gar_HbB_ENSLOCG00000007852	Spotted_gar_HbB	HbB	Lepisosteus oculatus	Spotted gar	Holostei	Lepisosteiformes	ENSLOCG00000007852	ENSLOCT00000009543	ENSLOCP00000009532	Ensembl
Spotted_gar_Ngb_ENSLOCG00000011029	Spotted_gar_Ngb	Ngb	Lepisosteus oculatus	Spotted gar	Holostei	Lepisosteiformes	ENSLOCG00000011029	ENSLOCT00000013565	ENSLOCP00000013536	Ensembl
Spotted_ratfish_Cygb_JAYJKW010000027	Spotted_ratfish_Cygb_JAYJKW010000027	Cygb	Hydrolagus colliei	Spotted ratfish	Chondrichthyes	Holocephali	NA	NA	NA	Annotated from Genome
Spotted_ratfish_GbX2_JAYJKW010000017	Spotted_ratfish_GbX2_JAYJKW010000017	GbX2	Hydrolagus colliei	Spotted ratfish	Chondrichthyes	Holocephali	NA	NA	NA	Annotated from Genome
Spotted_ratfish_GbY_JAYJKW010000025	Spotted_ratfish_GbY_JAYJKW010000025	GbY	Hydrolagus colliei	Spotted ratfish	Chondrichthyes	Holocephali	NA	NA	NA	Annotated from Genome
Spotted_ratfish_HbA_JAYJKW010000025	Spotted_ratfish_HbA_JAYJKW010000025	HbA	Hydrolagus colliei	Spotted ratfish	Chondrichthyes	Holocephali	NA	NA	NA	Annotated from Genome
Spotted_ratfish_HbB_JAYJKW010000025	Spotted_ratfish_HbB_JAYJKW010000025	HbB	Hydrolagus colliei	Spotted ratfish	Chondrichthyes	Holocephali	NA	NA	NA	Annotated from Genome
Thorny_skate_Mb_116966868	Thorny_skate_Mb_116966868	Mb	Amblyraja radiata	Thorny skate	Chondrichthyes	Batoidea	116966868	XM_033013213	XP_032869104	NCBI
Thorny_skate_GbX1_116967877	Thorny_skate_GbX1_116967877	GbX1	Amblyraja radiata	Thorny skate	Chondrichthyes	Batoidea	116967877	XM_033014514	XP_032870405	NCBI
Thorny_skate_GbY_116985877	Thorny_skate_GbY_116985877	GbY	Amblyraja radiata	Thorny skate	Chondrichthyes	Batoidea	116985877	XM_033040977	XP_032896868	NCBI
Thorny_skate_HbA_116985878	Thorny_skate_HbA_116985878	HbA	Amblyraja radiata	Thorny skate	Chondrichthyes	Batoidea	116985878	XM_033040979	XP_032896870	NCBI
Thorny_skate_HbB_116985879	Thorny_skate_HbB_116985879	HbB	Amblyraja radiata	Thorny skate	Chondrichthyes	Batoidea	116985879	XM_033040980	XP_032896871	NCBI
Thorny_skate_HbA_116985880	Thorny_skate_HbA_116985880	HbA	Amblyraja radiata	Thorny skate	Chondrichthyes	Batoidea	116985880	XM_033040981	XP_032896872	NCBI
Thorny_skate_HbB_116985881	Thorny_skate_HbB_116985881	HbB	Amblyraja radiata	Thorny skate	Chondrichthyes	Batoidea	116985881	XM_033040983	XP_032896874	NCBI
Thorny_skate_HbA_116985882	Thorny_skate_HbA_116985882	HbA	Amblyraja radiata	Thorny skate	Chondrichthyes	Batoidea	116985882	XM_033040984	XP_032896875	NCBI
Thorny_skate_HbB_116985883	Thorny_skate_HbB_116985883	HbB	Amblyraja radiata	Thorny skate	Chondrichthyes	Batoidea	116985883	XM_033040985	XP_032896876	NCBI
Thorny_skate_HbA_ENSARAG00005009971	Thorny_skate_HbA_ENSARAG00005009971	HbA	Amblyraja radiata	Thorny skate	Chondrichthyes	Batoidea	ENSARAG00005009971	NA	NA	Ensembl
Thorny_skate_HbB_ENSARAG00005009980	Thorny_skate_HbB_ENSARAG00005009980	HbB	Amblyraja radiata	Thorny skate	Chondrichthyes	Batoidea	ENSARAG00005009980	NA	NA	Ensembl
Whale_shark_Mb_109915910	Whale_shark_Mb_109915910	Mb	Rhincodon typus	Whale shark	Chondrichthyes	Selachimorpha	109915910	XM_020515584	XP_020371173	NCBI
Whale_shark_GbY_109921680	Whale_shark_GbY_109921680	GbY	Rhincodon typus	Whale shark	Chondrichthyes	Selachimorpha	109921680	XM_020521716	XP_020377305	NCBI
Whale_shark_HbA_109935064	Whale_shark_HbA_109935064	HbA	Rhincodon typus	Whale shark	Chondrichthyes	Selachimorpha	109935064	XM_020533754	XP_020389343	NCBI
Whale_shark_HbB_125485659	Whale_shark_HbB_125485659	HbB	Rhincodon typus	Whale shark	Chondrichthyes	Selachimorpha	125485659	XM_048609424	XP_048465381	NCBI
Whale_shark_GbX1_125487286	Whale_shark_GbX1_125487286	GbX1	Rhincodon typus	Whale shark	Chondrichthyes	Selachimorpha	125487286	XM_048618198	XP_048474155	NCBI
Whale_shark_HbB_ENSRTYG00015001843	Whale_shark_HbB_ENSRTYG00015001843	HbB	Rhincodon typus	Whale shark	Chondrichthyes	Selachimorpha	ENSRTYG00015001843	NA	NA	Ensembl
Whale_shark_HbA_ENSRTYG00015001848	Whale_shark_HbA_ENSRTYG00015001848	HbA	Rhincodon typus	Whale shark	Chondrichthyes	Selachimorpha	ENSRTYG00015001848	NA	NA	Ensembl
Whitespotted_bambooshark_Mb_122542332	Whitespotted_bambooshark_Mb_122542332	Mb	Chiloscyllium plagiosum	Whitespotted bambooshark	Chondrichthyes	Selachimorpha	122542332	XM_043679990	XP_043535925	NCBI
Whitespotted_bambooshark_GbX1_122542682	Whitespotted_bambooshark_GbX1_122542682	GbX1	Chiloscyllium plagiosum	Whitespotted bambooshark	Chondrichthyes	Selachimorpha	122542682	XM_043680659	XP_043536594	NCBI
Whitespotted_bambooshark_HbB_122544797	Whitespotted_bambooshark_HbB_122544797	HbB	Chiloscyllium plagiosum	Whitespotted bambooshark	Chondrichthyes	Selachimorpha	122544797	XM_043684125	XP_043540060	NCBI
Whitespotted_bambooshark_HbA_122545076	Whitespotted_bambooshark_HbA_122545076	HbA	Chiloscyllium plagiosum	Whitespotted bambooshark	Chondrichthyes	Selachimorpha	122545076	XM_043684264	XP_043540199	NCBI
Whitespotted_bambooshark_HbB_122546809	Whitespotted_bambooshark_HbB_122546809	HbB	Chiloscyllium plagiosum	Whitespotted bambooshark	Chondrichthyes	Selachimorpha	122546809	XM_043685436	XP_043541371	NCBI
Whitespotted_bambooshark_GbY_122560497	Whitespotted_bambooshark_GbY_122560497	GbY	Chiloscyllium plagiosum	Whitespotted bambooshark	Chondrichthyes	Selachimorpha	122560497	XM_043711153	XP_043567088	NCBI
Zebra_shark_Mb_125446943	Zebra_shark_Mb_125446943	Mb	Stegostoma tigrinum	Zebra shark	Chondrichthyes	Selachimorpha	125446943	XM_048520951	XP_048376908	NCBI
Zebra_shark_GbX1_125447645	Zebra_shark_GbX1_125447645	GbX1	Stegostoma tigrinum	Zebra shark	Chondrichthyes	Selachimorpha	125447645	XM_059640989	XP_059496972	NCBI
Zebra_shark_GbY_125462319	Zebra_shark_GbY_125462319	GbY	Stegostoma tigrinum	Zebra shark	Chondrichthyes	Selachimorpha	125462319	XM_048552233	XP_048408190	NCBI
Zebra_shark_HbA_125462542	Zebra_shark_HbA_125462542	HbA	Stegostoma tigrinum	Zebra shark	Chondrichthyes	Selachimorpha	125462542	XM_048552684	XP_048408641	NCBI
Zebra_shark_HbB_125462569	Zebra_shark_HbB_125462569	HbB	Stegostoma tigrinum	Zebra shark	Chondrichthyes	Selachimorpha	125462569	XM_048552737	XP_048408694	NCBI
Zebra_shark_HbA_132206016	Zebra_shark_HbA_132206016	HbA	Stegostoma tigrinum	Zebra shark	Chondrichthyes	Selachimorpha	132206016	XM_059653896	XP_059509879	NCBI
Zebra_shark_HbB_132210918	Zebra_shark_HbB_132210918	HbB	Stegostoma tigrinum	Zebra shark	Chondrichthyes	Selachimorpha	132210918	XM_059654217	XP_059510200	NCBI

## Sheet: Androglobins
Old name	Label	Globin Type	Species name	Common name	Major Group	Lineage	Gene ID	Transcript ID	Protein ID	Notes
Acorn_worm_Adgb_XP_006811496	Acorn_worm_Adgb_100369598	Adgb	Saccoglossus kowalevskii	Acorn worm	Hemichordata	Enteropneusta	100369598	XM_006811433	XP_006811496
Amphioxus_Adgb_XP_066285079	Lancelet_Adgb_136435436	Adgb	Branchiostoma floridae	Lancelet	Chordata	Cephalochordata	136435436	XM_066428982	XP_066285079
Atlantic_stingray_132403084	Atlantic_stingray_Adgb_132403084	Adgb	Hypanus sabinus	Atlantic stingray	Chondrichthyes	Batoidea	132403084	XM_059986362	XP_059842345
Brook_lamprey_Adgb_XP_061422599_XP_061422425	Asiatic_brook_lamprey_Adgb_133351415	Adgb	Lethenteron reissneri	Asiatic brook lamprey	Cyclostomata	Cyclostomata	133351415	XM_061566615	XP_061422599	first portion
			Lethenteron reissneri	Asiatic brook lamprey	Cyclostomata	Cyclostomata	133351332	XM_061566441	XP_061422425	second portion
Ciona_intestinalis_Adgb_XP_002124575	Sea_squirt_Adgb_100181831	Adgb	Ciona intestinalis	Sea squirt	Chordata	Tunicata	100181831	XM_002124539	XP_002124575
Cloudy_catshark_Adgb_140420736_XP_072360823	Cloudy_catshark_Adgb_140420736	Adgb	Scyliorhinus torazame	Cloudy catshark	Chondrichthyes	Selachimorpha	140420736	XM_072504722	XP_072360823
Elephant_shark_103179287	Elephant_fish_Adgb_103179287	Adgb	Callorhinchus milii	Elephant fish	Chondrichthyes	Holocephali	103179287	XM_007894495	XP_007892686
Epaulette_shark_132819583	Epaulette_shark_Adgb_132819583	Adgb	Hemiscyllium ocellatum	Epaulette shark	Chondrichthyes	Selachimorpha	132819583	XM_060831153	XP_060687136
Giant_manta_Adgb_140201477_XP_072121754	Giant_manta_Adgb_140201477	Adgb	Mobula birostris	Giant manta	Chondrichthyes	Batoidea	140201477	XM_072265653	XP_072121754
Great_white_shark_Adgb_Chr2_NC_054468	Great_white_shark_Adgb	Adgb	Carcharodon carcharias	Great white shark	Chondrichthyes	Selachimorpha				Annotated from Genome
Horn_shark_137376273	Horn_shark_Adgb_137376273	Adgb	Heterodontus francisci	Horn shark	Chondrichthyes	Selachimorpha	137376273	XM_068044513	XP_067900614
Human_Adgb_NP_078970	Human_Adgb_614630	Adgb	Homo sapiens	Human	Mammalia	Primates	614630	NM_024694	NP_078970
Japanese_sawshark_139273273	Japanese_sawshark_Adgb_139273273	Adgb	Pristiophorus japonicus	Japanese sawshark	Chondrichthyes	Selachimorpha	139273273	XM_070889955	XP_070746056
Latimeria_Adgb_XP_064412030	Coelacanth_Adgb_106706754	Adgb	Latimeria chalumnae	Coelacanth	Sarcopterygii	Actinistia	106706754	XM_064555960	XP_064412030
Lesser_devil_ray_134351160	Lesser_devil_ray_Adgb_134351160	Adgb	Mobula hypostoma	Lesser devil ray	Chondrichthyes	Batoidea	134351160	XM_063057274	XP_062913344
Lesser_electric_ray_138760920	Caribbean_electric_ray_Adgb_138760920	Adgb	Narcine bancroftii	Caribbean electric ray	Chondrichthyes	Batoidea	138760920	XM_069932240	XP_069788341
Little_skate_129699350	Little_skate_Adgb_129699350	Adgb	Leucoraja erinaceus	Little skate	Chondrichthyes	Batoidea	129699350	XM_055639043	XP_055495018
Red_stingray_Adgb_140730686	Red_stingray_Adgb__140730686	Adgb	Hemitrygon akajei	Red stingray	Chondrichthyes	Batoidea	_140730686	XM_073051468	XP_072907569
Reedfish_Adgb_XP_051780812	Reedfish_Adgb_114649430	Adgb	Erpetoichthys calabaricus	Reedfish	Polypteriformes	Polypteridae	114649430	XM_051924852	XP_051780812
Sea_lamprey_Adgb_XP_032829341		Adgb					116953347	XM_032973450	XP_032829341
Sharpnose_sevengill_shark_137324712	Sharpnose_sevengill_shark_Adgb_137324712	Adgb	Heptranchias perlo	Sharpnose sevengill shark	Chondrichthyes	Selachimorpha	137324712	XM_067989325	XP_067845426
Small-eyed_rabbitfish_Adgb	Small-eyed_rabbitfish_Adgb	Adgb	Hydrolagus affinis	Small-eyed rabbitfish	Chondrichthyes	Holocephali				Annotated from Genome
Small_spotted_catshark_119970470	Smaller_spotted_catshark_Adgb_119970470	Adgb	Scyliorhinus canicula	Smaller spotted catshark	Chondrichthyes	Selachimorpha	119970470	XM_038805127	XP_038661055
Smalltooth_sawfish_127567982	Smalltooth_sawfish_Adgb_127567982	Adgb	Pristis pectinata	Smalltooth sawfish	Chondrichthyes	Batoidea	127567982	XM_052011225	XP_051867185
Spotted_gar_Adgb_XP_015204634	Spotted_gar_Adgb_102687062	Adgb	Lepisosteus oculatus	Spotted gar	Holostei	Lepisosteiformes	102687062	XM_015349148	XP_015204634
Thorny_skate_116976328	Thorny_skate_Adgb_116976328	Adgb	Amblyraja radiata	Thorny skate	Chondrichthyes	Batoidea	116976328	XM_033026113	XP_032882004
Whale_shark_109939143	Whale_shark_Adgb_109939143	Adgb	Rhincodon typus	Whale shark	Chondrichthyes	Selachimorpha	109939143	XM_048600925	XP_048456882
Whitespotted_bamboo_shark_122553268	Whitespotted_bambooshark_Adgb_122553268	Adgb	Chiloscyllium plagiosum	Whitespotted bambooshark	Chondrichthyes	Selachimorpha	122553268	XM_043696854	XP_043552789
Zebra_shark_125455040	Zebra_shark_Adgb_125455040	Adgb	Stegostoma tigrinum	Zebra shark	Chondrichthyes	Selachimorpha	125455040	XM_059648385	XP_059504368
brownbanded bambooshark_Adgb_140483398_XP_072437749	Brownbanded_bambooshark_Adgb_140483398	Adgb	Chiloscyllium punctatum	Brownbanded bambooshark	Chondrichthyes	Selachimorpha	140483398	XM_072581648	XP_072437749
spotted_ratfish_chr3_Adgb_JAYJKW010000003	Spotted_ratfish_Adgb	Adgb	Hydrolagus colliei	Spotted ratfish	Chondrichthyes	Holocephali				Annotated from Genome
