# Supplementary material for: A Deep Dive into the Globin Superfamily of Sharks, Skates, and Rays: Contrasting Patterns of Gene Loss and Retention Relative to Bony Vertebrates
Source: Genome Biol Evol. 2026 Mar 13;18(3):evag058. doi: 10.1093/gbe/evag058 (PMC13023373; doi:10.1093/gbe/evag058)
Supplement: evag058_Supplementary_Data [file evag058_supplementary_data.zip › Supplementary_table_3.xlsx]

## Sheet: absrel_table
Branch	Rates	~Max dN/dS	Exploratory analysis Corrected P-value	Hypothesis 1 Test LRT	Hypothesis 1 p-value	Hypothesis 2 Test LRT	Hypothesis 2 p-value	Hypothesis 3 Test LRT	Hypothesis 3 p-value	Hypothesis 4 Test LRT	Hypothesis 4 p-value
Coelacanth_GbY_102356093	2	0.41(67.02%)	1	Not selected for testing	N/A	Not selected for testing	N/A	Not selected for testing	N/A	Not selected for testing	N/A
Bowfin_GbY_136712815	2	0.35(62.55%)	1	Not selected for testing	N/A	Not selected for testing	N/A	Not selected for testing	N/A	Not selected for testing	N/A
Node6 (Stem Chondrichthyes)	1	0.22(100.00%)	1	0	1	Not selected for testing	N/A	Not selected for testing	N/A	Not selected for testing	N/A
Spotted_gar_GbY_ENSLOCG00000007868	2	0.50(59.85%)	1	Not selected for testing	N/A	Not selected for testing	N/A	Not selected for testing	N/A	Not selected for testing	N/A
Node7 (CA of Elasmobranches and Batoids)	1	0.06(100.00%)	1	Not selected for testing	N/A	Not selected for testing	N/A	Not selected for testing	N/A	Not selected for testing	N/A
Little_skate_GbY_129706753	1	0.27(100.00%)	1	Not selected for testing	N/A	Not selected for testing	N/A	Not selected for testing	N/A	Not selected for testing	N/A
Thorny_skate_GbY_116985877	1	0.29(100.00%)	1	Not selected for testing	N/A	Not selected for testing	N/A	Not selected for testing	N/A	Not selected for testing	N/A
Elephant_fish_GbY_103188413	1	0.13(100.00%)	1	Not selected for testing	N/A	Not selected for testing	N/A	Not selected for testing	N/A	Not selected for testing	N/A
Sharpnose_sevengill_shark_GbY_137340585	2	1.55(43.82%)	1	Not selected for testing	N/A	Not selected for testing	N/A	Not selected for testing	N/A	Not selected for testing	N/A
Caribbean_electric_ray_GbY	2	>1000(9.67%)	1	Not selected for testing	N/A	Not selected for testing	N/A	Not selected for testing	N/A	Not selected for testing	N/A
Node8 (Stem Batoidea)	2	2.11(27.93%)	1	Not selected for testing	N/A	Not selected for testing	N/A	Not selected for testing	N/A	1.5	0.186
Node29 (Stem Holocephali)	2	12.03(36.12%)	1	Not selected for testing	N/A	2.76361	0.094	Not selected for testing	N/A	Not selected for testing	N/A
Smaller_spotted_catshark_GbY_119...	1	0.41(100.00%)	1	Not selected for testing	N/A	Not selected for testing	N/A	Not selected for testing	N/A	Not selected for testing	N/A
Cloudy_catshark_GbY_140394008	1	0.51(100.00%)	1	Not selected for testing	N/A	Not selected for testing	N/A	Not selected for testing	N/A	Not selected for testing	N/A
Japanese_sawshark_GbY_139281156	2	3.54(19.77%)	1	Not selected for testing	N/A	Not selected for testing	N/A	Not selected for testing	N/A	Not selected for testing	N/A
Horn_shark_GbY_137383205	1	0.62(100.00%)	1	Not selected for testing	N/A	Not selected for testing	N/A	Not selected for testing	N/A	Not selected for testing	N/A
Zebra_shark_GbY_125462319	2	5.37(2.45%)	1	Not selected for testing	N/A	Not selected for testing	N/A	Not selected for testing	N/A	Not selected for testing	N/A
Great_white_shark_GbY_121288202	1	0.35(100.00%)	1	Not selected for testing	N/A	Not selected for testing	N/A	Not selected for testing	N/A	Not selected for testing	N/A
Whale_shark_GbY_109921680	1	0.13(100.00%)	1	Not selected for testing	N/A	Not selected for testing	N/A	Not selected for testing	N/A	Not selected for testing	N/A
Epaulette_shark_GbY_132825266	2	789.04(2.67%)	0.576032	Not selected for testing	N/A	Not selected for testing	N/A	Not selected for testing	N/A	Not selected for testing	N/A
Whitespotted_bambooshark_GbY_122560497	2	>1000(2.24%)	0.95976	Not selected for testing	N/A	Not selected for testing	N/A	Not selected for testing	N/A	Not selected for testing	N/A
Brownbanded_bambooshark_GbY_140464410	2	832.50(1.99%)	1	Not selected for testing	N/A	Not selected for testing	N/A	Not selected for testing	N/A	Not selected for testing	N/A
Smalltooth_sawfish_GbY_127573310	1	0.36(100.00%)	1	Not selected for testing	N/A	Not selected for testing	N/A	Not selected for testing	N/A	Not selected for testing	N/A
Node17 (Stem Elasmobranchs)	2	22.58(12.66%)	0.419561	Not selected for testing	N/A	Not selected for testing	N/A	6.51552	0.013	Not selected for testing	N/A
Red_stingray_GbY	1	0.44(100.00%)	1	Not selected for testing	N/A	Not selected for testing	N/A	Not selected for testing	N/A	Not selected for testing	N/A
Atlantic_stingray_GbY_132399372	1	0.23(100.00%)	1	Not selected for testing	N/A	Not selected for testing	N/A	Not selected for testing	N/A	Not selected for testing	N/A
Giant_manta_GbY_140202940	1	0.35(100.00%)	1	Not selected for testing	N/A	Not selected for testing	N/A	Not selected for testing	N/A	Not selected for testing	N/A
Spotted_ratfish_GbY	1	0.06(100.00%)	1	Not selected for testing	N/A	Not selected for testing	N/A	Not selected for testing	N/A	Not selected for testing	N/A
Lesser_devil_ray_GbY_134351903	1	0.33(100.00%)	1	Not selected for testing	N/A	Not selected for testing	N/A	Not selected for testing	N/A	Not selected for testing	N/A
Small_eyed_rabbitfish_GbY	2	140.26(1.35%)	0.160399	Not selected for testing	N/A	Not selected for testing	N/A	Not selected for testing	N/A	Not selected for testing	N/A
Gray_bichir_GbY_120542922	1	0.00(100.00%)	1	Not selected for testing	N/A	Not selected for testing	N/A	Not selected for testing	N/A	Not selected for testing	N/A
Reedfish_GbY_ENSECRG00000017750	1	0.00(100.00%)	1	Not selected for testing	N/A	Not selected for testing	N/A	Not selected for testing	N/A	Not selected for testing	N/A
